# Supplementary material for: Polydatin protects against DSS-induced ulcerative colitis via Nrf2/Slc7a11/Gpx4-dependent inhibition of ferroptosis signalling activation
Source: Front Pharmacol. 2025 Jan 14;15:1513020. doi: 10.3389/fphar.2024.1513020 (PMC11772288; doi:10.3389/fphar.2024.1513020)
Supplement: Supplementary file 1 [file Table2.xlsx]

## Sheet: sheet1
Weight loss%	day	Group
1	1	1
1.5	1	1
1.3	1	1
1.2	1	1
0	1	1
1.1	1	2
0.8	1	2
1.2	1	2
1.1	1	2
0.7	1	2
1	1	3
1.1	1	3
1	1	3
0.6	1	3
0.6	1	3
2	2	1
2.5	2	1
2.4	2	1
1.8	2	1
2.3	2	1
1.6	2	2
1.7	2	2
1.9	2	2
2	2	2
2.1	2	2
2.1	2	3
2.5	2	3
2.3	2	3
1.7	2	3
1.9	2	3
3.5	3	1
3.8	3	1
4	3	1
4	3	1
3.5	3	1
2.1	3	2
1.8	3	2
1.8	3	2
1.9	3	2
1.5	3	2
3	3	3
3.5	3	3
4	3	3
3.2	3	3
3	3	3
5.8	4	1
6.3	4	1
6	4	1
5.5	4	1
5.5	4	1
0	4	2
-0.8	4	2
-0.9	4	2
-1	4	2
-0.8	4	2
3.8	4	3
3.3	4	3
3	4	3
2.6	4	3
3.1	4	3
6.7	5	1
6.8	5	1
5.9	5	1
6	5	1
5.6	5	1
-1.7	5	2
-2	5	2
-2.3	5	2
-3.2	5	2
-3	5	2
1	5	3
0.8	5	3
0.4	5	3
1	5	3
0.1	5	3
6.9	6	1
7	6	1
6.9	6	1
6.2	6	1
6.2	6	1
-3.5	6	2
-4.9	6	2
-6	6	2
-3.4	6	2
-4.5	6	2
0	6	3
0.2	6	3
-0.2	6	3
-0.3	6	3
0.4	6	3
7	7	1
7.1	7	1
6.9	7	1
6.1	7	1
7.5	7	1
-7.8	7	2
-6.3	7	2
-10.5	7	2
-10	7	2
-9.3	7	2
-2.5	7	3
-4	7	3
-2.8	7	3
-1.7	7	3
-2.8	7	3
7.1	8	1
7.1	8	1
6.8	8	1
6.3	8	1
7	8	1
-13.6	8	2
-15.2	8	2
-17.5	8	2
-14.6	8	2
-10.3	8	2
-3.6	8	3
-4	8	3
-2.9	8	3
-4	8	3
-1.8	8	3
