# Supplementary material for: Polydatin protects against DSS-induced ulcerative colitis via Nrf2/Slc7a11/Gpx4-dependent inhibition of ferroptosis signalling activation
Source: Front Pharmacol. 2025 Jan 14;15:1513020. doi: 10.3389/fphar.2024.1513020 (PMC11772288; doi:10.3389/fphar.2024.1513020)
Supplement: Supplementary file 2 [file Table3.xlsx]

## Sheet: Sheet1
score	group
1	1
1	1
1	1
2	1
1	1
9	2
7	2
11	2
9	2
8	2
2	3
3	3
4	3
4	3
2	3
