# Supplementary material for: Polydatin protects against DSS-induced ulcerative colitis via Nrf2/Slc7a11/Gpx4-dependent inhibition of ferroptosis signalling activation
Source: Front Pharmacol. 2025 Jan 14;15:1513020. doi: 10.3389/fphar.2024.1513020 (PMC11772288; doi:10.3389/fphar.2024.1513020)
Supplement: Supplementary file 4 [file Table6.xlsx]

## Sheet: Sheet1
DAI score	day	group
0	1	1
0	1	1
0	1	1
0	1	1
0	1	1
0	1	2
0	1	2
1	1	2
0	1	2
0	1	2
0	1	3
1	1	3
0	1	3
0	1	3
0	1	3
0	2	1
0	2	1
0	2	1
0	2	1
0	2	1
1	2	2
1	2	2
1	2	2
0	2	2
1	2	2
0	2	3
0	2	3
0	2	3
1	2	3
0	2	3
0	3	1
0	3	1
0	3	1
0	3	1
0	3	1
1	3	2
2	3	2
1	3	2
2	3	2
3	3	2
1	3	3
0	3	3
1	3	3
1	3	3
1	3	3
0	4	1
0	4	1
0	4	1
0	4	1
0	4	1
3	4	2
2	4	2
3	4	2
2	4	2
2	4	2
1	4	3
1	4	3
0	4	3
2	4	3
1	4	3
0	5	1
0	5	1
0	5	1
0	5	1
0	5	1
3	5	2
4	5	2
3	5	2
3	5	2
4	5	2
1	5	3
2	5	3
1	5	3
1	5	3
2	5	3
0	6	1
0	6	1
0	6	1
0	6	1
0	6	1
3	6	2
4	6	2
4	6	2
4	6	2
5	6	2
1	6	3
2	6	3
3	6	3
1	6	3
2	6	3
0	7	1
0	7	1
0	7	1
0	7	1
0	7	1
4	7	2
5	7	2
4	7	2
5	7	2
5	7	2
2	7	3
1	7	3
3	7	3
1	7	3
2	7	3
0	8	1
0	8	1
0	8	1
0	8	1
0	8	1
5	8	2
5	8	2
4	8	2
5	8	2
5	8	2
2	8	3
3	8	3
3	8	3
2	8	3
2	8	3
