# Supplementary material for: Polydatin protects against DSS-induced ulcerative colitis via Nrf2/Slc7a11/Gpx4-dependent inhibition of ferroptosis signalling activation
Source: Front Pharmacol. 2025 Jan 14;15:1513020. doi: 10.3389/fphar.2024.1513020 (PMC11772288; doi:10.3389/fphar.2024.1513020)
Supplement: Supplementary file 6 [file Table4.xlsx]

## Sheet: Sheet1
Description	GeneRatio	pvalue	geneID	Count
MAPK signaling pathway	0.1323	0.000765091	CACNA1G/NFKB2/DUSP1/NR4A1/FLNC/JUND/DUSP5/MAP3K12/DUSP8	9
Parathyroid hormone synthesis, secretion and action	0.0735	0.00195567	HBEGF/EGR1/CDKN1A/JUND/CREB5	5
Ferroptosis	0.0441	0.00490467	GCLM/SAT1/SLC7A11	3
Viral carcinogenesis	0.0882	0.00734896	HDAC9/NFKB2/CDKN1A/CREB5/CDKN2B/IRF7	6
Small cell lung cancer	0.0588	0.00748854	BIRC3/LAMA3/CDKN1A/CDKN2B	4
Cushing syndrome	0.0735	0.00981719	CACNA1G/NR4A1/CDKN1A/CREB5/CDKN2B	5
Human T-cell leukemia virus 1 infection	0.0882	0.0106872	NFKB2/EGR1/CDKN1A/ETS1/CREB5/CDKN2B	6
Cytokine-cytokine receptor interaction	0.1029	0.0115173	TNFRSF12A/TNFRSF9/LIFR/GDF15/INHBE/IL18/IL6R	7
Pathways in cancer	0.1471	0.0130035	BIRC3/LAMA3/NFKB2/BBC3/CDKN1A/ETS1/CDKN2B/IL6R/MITF/TXNRD1	10
