# Supplementary material for: Polydatin protects against DSS-induced ulcerative colitis via Nrf2/Slc7a11/Gpx4-dependent inhibition of ferroptosis signalling activation
Source: Front Pharmacol. 2025 Jan 14;15:1513020. doi: 10.3389/fphar.2024.1513020 (PMC11772288; doi:10.3389/fphar.2024.1513020)
Supplement: Supplementary file 7 [file Table5.xlsx]

## Sheet: Sheet1
gene_name	log2FoldChange	FDR		待标注
PRSS22	0.768003	0.0209288		SLC7A11
CACNA1G	0.757433	0.0440014
TNFRSF12A	0.834112	0.0168084
NOX1	-0.810041	0.00570264
HIVEP2	0.740984	0.0403405
SEMA3B	0.8301	0.00868175
BIRC3	1.05132	3.46785e-06
GCLM	0.723845	0.0332865
EHD2	0.977419	0.00158716
HMGB3	-0.771663	0.00997622
HDAC9	1.55627	0.00184263
NOP16	-0.798335	0.011073
TNFRSF9	1.37908	0.000108224
MRTO4	-0.781549	0.0144935
LAMA3	0.933547	4.43406e-05
WDR3	-0.856287	0.00126262
KLF6	0.712755	0.0390121
NFKB2	0.849279	0.00260897
LAMP3	1.39828	0.000222084
TP53INP2	0.882383	0.000221043
PTPRH	1.18328	0.00013856
ACHE	1.17158	0.00691385
AURKA	-0.828078	0.00132088
TMEM40	2.00153	0.00017721
SLC4A11	0.86439	0.023041
LZTS3	0.798319	0.00547892
SLC8B1	0.824644	0.0496282
CATSPERG	1.53344	0.0357556
SLC5A1	1.9603	0.00124047
TPTEP1	2.27783	0.00287151
PCK2	0.77726	0.012134
TRIB3	0.725302	0.0267093
NDRG4	1.1611	5.99708e-05
BBC3	1.20025	0.0491357
TWNK	-0.776335	0.0193555
CNTNAP1	1.05803	0.016925
ABCC3	0.89451	0.000109122
TRIM2	-0.715806	0.0405927
VWF	1.76908	0.00208328
ENO2	0.94847	0.000112464
PHF1	0.840539	0.00278176
KIF20A	-0.886038	0.000254143
HBEGF	0.877777	0.00183877
LIFR	1.20851	0.00744832
SLC1A4	1.16827	9.0992e-07
FARSB	-0.712011	0.0462767
SLC2A1	-0.845986	0.00119827
CDC20	-0.946727	5.62139e-05
POLR1G	-0.871255	0.0327588
HOXB8	-1.57435	0.00308831
DUSP1	0.974313	1.75394e-05
EGR1	0.832848	0.00415701
UTP20	-0.827079	0.0021584
NPPB	1.05086	0.0046353
DEPDC7	-0.779279	0.0442422
NR4A1	1.00881	6.95401e-05
SLC12A4	0.81035	0.00422098
CDKN1A	1.30049	2.17139e-09
ID1	-1.14347	1.1448e-06
CHTF18	0.776479	0.0194578
TUBA4A	1.14149	1.07776e-05
ADM2	1.20234	0.000100041
FLNC	1.07314	1.0913e-07
CHAC1	1.72629	1.97849e-07
SAT1	0.738027	0.0184195
GDF15	1.02983	1.18109e-06
JUND	0.789631	0.0065629
PLXNA3	0.823552	0.00347591
DDC	-0.76215	0.0245739
CCNB1	-0.716767	0.0395355
PSRC1	-0.818663	0.0341688
SLCO1B1	1.35644	2.35368e-05
ETS1	0.851995	0.024436
BICDL1	0.932766	0.00344106
PKIB	1.09348	0.00267181
ALDH1L2	1.61418	1.22098e-09
SCEL	1.17005	1.31498e-05
MYC	-0.794131	0.00396101
MYO7A	0.815145	0.00867
TMPRSS13	0.802925	0.0322842
DUSP5	1.1399	1.74951e-08
INHBE	2.35567	1.28761e-05
MAP3K12	1.21612	0.0434609
GCNT3	0.816678	0.00887026
CYP1A1	-1.20177	3.45519e-09
HAPLN3	1.049	0.000958544
ITGAX	10.7155	0.0108912
OSGIN1	1.23484	9.95213e-07
EMP3	0.918596	0.00381426
ADAMTSL4	0.930533	0.0278089
MALL	1.23602	0.00688663
LYAR	-0.78601	0.0185868
PPP1R18	0.871186	0.00326541
CREB5	1.02499	0.000206417
TMEM140	1.44685	0.000200585
VLDLR	1.36385	6.28907e-07
CDKN2B	0.976047	0.0190621
CAPN5	0.85904	0.00900051
HMGA2	-0.778531	0.010356
IL18	0.991091	0.000172112
SLC7A11	0.852539	0.000528483
AKR1C2	0.721771	0.0340011
HSPB8	1.10999	2.90909e-07
RPIA	-0.89747	0.00117204
RETREG1	0.740877	0.0216562
SLC26A2	-0.837337	0.00106507
IL6R	1.08352	0.00118685
SQSTM1	0.726024	0.0391268
ATF3	1.10558	2.72306e-07
NEURL3	1.31134	0.000117954
PTTG1	-0.991803	5.87211e-06
MICALL2	1.08947	0.00209796
CLDN2	-1.2557	4.76574e-10
PLK1	-0.927144	0.000138589
TAC3	0.917443	0.0270524
GREM1	1.39519	3.66938e-06
MAP1A	0.974633	0.000216027
CDT1	1.03148	8.93248e-06
KIFC2	1.01366	0.000114926
HID1	0.870695	0.00126025
BEST1	1.00897	0.000921653
BOLA2B	4.97076	0
PCDH7	1.10238	4.87381e-06
SMAD1	-0.798852	0.0174286
MAB21L3	1.41048	0.00611848
NABP1	0.890326	0.000126639
FAM3C2P	1.0102	0.0357907
RUVBL1	-0.755476	0.020516
RRS1	-1.02096	0.00842679
DNHD1	1.06544	0.000210246
MROH1	0.77002	0.0200812
GPR137C	1.11755	0.0471845
RGPD6	3.89407	1.88627e-13
CMSS1	-0.847876	0.0115553
DUSP8	1.02053	0.00284181
MAFF	1.1029	4.47319e-06
ANO9	0.754185	0.0312042
INPP5J	1.25239	0.0159941
IRF7	1.54899	4.18726e-05
SAPCD2	-0.722655	0.0445826
BACE1	1.26068	0.00481428
MITF	0.935738	0.0129035
AKR1C1	0.847891	0.000547448
LIN28B	-0.823893	0.0121685
BNIP5	1.1456	2.78801e-05
SLC6A9	0.988281	0.00034096
SLC25A29	1.09978	6.03002e-05
MIB2	0.903858	0.00783946
TXNRD1	0.74393	0.0210992
LINC00862	1.42883	0.013005
LCAT	1.31123	0.0269938
SIPA1	1.01592	0.0359096
TTLL3	0.814846	0.016252
LHFPL3-AS2	-1.13084	0.00239029
NPIPA9	-2.96041	0.000363759
OLMALINC	0.908834	0.0115824
NME1	-0.839985	0.0216971
USP2-AS1	-4.23784	0.0305876
MALAT1	0.742372	0.0273038
CASC19	1.08599	8.13067e-08
MGAM2	-1.24461	0.00449406
HMGB1P6	-0.946281	0.00182192
MYO15B	1.17417	0.000331376
CBSL	4.81849	3.10862e-15
TBC1D3D	4.88186	0.000109353
SNHG4	-0.799434	0.00652001
GTF2IP12	1.21315	0.0353615

## Sheet: Sheet2
Description	Gene Count
MAPK signaling pathway	9
Parathyroid hormone synthesis, secretion and action	5
Ferroptosis	3
Viral carcinogenesis	6
Small cell lung cancer	4
Cushing syndrome	5
Human T-cell leukemia virus 1 infection	6
Cytokine-cytokine receptor interaction	7
Pathways in cancer	10
Cortisol synthesis and secretion	3
Osteoclast differentiation	4
Platinum drug resistance	3
PI3K-Akt signaling pathway	7
Apoptosis - multiple species	2
Bile secretion	3
Cellular senescence	4
TGF-beta signaling pathway	3
Bladder cancer	2
Aldosterone synthesis and secretion	3
Insulin resistance	3

## Sheet: pathway
Term	Count	Pvalue	group
MAPK signaling pathway	9	0.000765091	pathway
Parathyroid hormone synthesis, secretion and action	5	0.00195567	pathway
Ferroptosis	3	0.00490467	pathway
Viral carcinogenesis	6	0.00734896	pathway
Small cell lung cancer	4	0.00748854	pathway
Cushing syndrome	5	0.00981719	pathway
Human T-cell leukemia virus 1 infection	6	0.0106872	pathway
Cytokine-cytokine receptor interaction	7	0.0115173	pathway
Pathways in cancer	10	0.0130035	pathway
Cortisol synthesis and secretion	3	0.0174076	pathway
Osteoclast differentiation	4	0.0216788	pathway
Platinum drug resistance	3	0.023634	pathway
PI3K-Akt signaling pathway	7	0.0292819	pathway
Apoptosis - multiple species	2	0.0297043	pathway
Bile secretion	3	0.0392498	pathway
